# Supplementary material for: Boost your brain: a simple 100% normobaric oxygen treatment improves human motor learning processes
Source: Front Neurosci. 2023 Jul 11;17:1175649. doi: 10.3389/fnins.2023.1175649 (PMC10366362; doi:10.3389/fnins.2023.1175649)
Supplement: Supplementary file 4 [file Table_4.XLSX]

## Sheet: SleepQuality_Results_Stats
Variable	T-tests; Grouping: Group (SleepQuality_StatsTable) Group 1: 1 Group 2: 2
	Mean (1)	Mean (2)	t-value	df	p	Valid N (1)	Valid N (2)	Std.Dev. (1)	Std.Dev. (2)	F-ratio (Variances)	p (Variances)
Sleep_Q1	7.1	7.25	-0.39958	38	0.691703	20	20	1.29371	1.06992	1.46207	0.415273
Sleep_Q2	2.95	2.75	0.215041	38	0.830885	20	20	3.20321	2.6532	1.45757	0.419046
Sleep_Q3	7.95	7.6	0.657281	38	0.514962	20	20	1.98614	1.31389	2.28506	0.0795139
Sleep_Q4	4	5.05	-1.2344	38	0.224635	20	20	2.20048	3.10305	1.98859	0.143019
Sleep_Q5	3.6	3.45	0.254746	38	0.800293	20	20	1.84676	1.87715	1.03318	0.944029
Sleep_Q6	0	0.05	-1	38	0.323636	20	20	0	0.223607	0	1
Sleep_Q7	0.3	0.3	0	38	1	20	20	0.656947	1.12858	2.95122	0.0228938

## Sheet: NASA TLX_Results_Stats
Variable	T-tests; Grouping: Group (TaskLoad_StatsTable) Group 1: 1 Group 2: 2
	Mean (1)	Mean (2)	t-value	df	p	Valid N (1)	Valid N (2)	Std.Dev. (1)	Std.Dev. (2)	F-ratio (Variances)	p (Variances)
TaskLoad_Q1	7.375	6.365	0.682059	38	0.499338	20	20	4.74029	4.62445	1.05073	0.91524
TaskLoad_Q2	4.025	6.175	-1.28344	38	0.20711	20	20	4.99862	5.58022	1.24624	0.636193
TaskLoad_Q3	7.025	8.7	-1.21355	38	0.232411	20	20	4.36938	4.36011	1.00426	0.99271
TaskLoad_Q4	7.325	7.575	-0.212032	38	0.833215	20	20	3.38447	4.04343	1.42732	0.445266
TaskLoad_Q5	10.625	8.2	1.75911	38	0.0866089	20	20	4.52442	4.1877	1.16728	0.739482
TaskLoad_Q6	5.15	3.45	1.2415	38	0.222028	20	20	5.34371	2.99078	3.19241	0.0149972
TaskLoad_SumScore	41.525	40.465	0.18123	38	0.85715	20	20	18.463	18.5287	1.00714	0.987794
