# Supplementary material for: Boost your brain: a simple 100% normobaric oxygen treatment improves human motor learning processes
Source: Front Neurosci. 2023 Jul 11;17:1175649. doi: 10.3389/fnins.2023.1175649 (PMC10366362; doi:10.3389/fnins.2023.1175649)
Supplement: Supplementary file 5 [file Table_5.XLSX]

## Sheet: Visuomotor Task Data
IDE				Baseline				Adaptation																				Aftereffect			Referesher
Participant	Group (1=Air/2=Ox)	Age	Sex (1=female; 2 = male)	1	2	3	4	5	6	7	8	9	10	11	12	13	14	15	16	17	18	19	20	21	22	23	24	25	26	27	28	29	30
1	1	22	1	5.38408	3.47439	9.48952	-2.49742	64.9529	64.3231	58.2597	63.7576	61.5655	51.8325	64.4216	51.9859	58.3447	45.0085	50.2893	54.5137	51.4789	54.0629	47.2581	54.6856	51.1927	53.2426	58.9582	47.245	-13.9924	-11.7063	-8.04289	46.0888	59.3604	47.9175
2	1	21	2	0.899044	-2.23428	5.24079	-1.01681	67.0453	74.1708	61.795	64.7781	55.6283	63.1654	63.9417	58.7538	60.6722	56.7414	58.2837	54.3255	62.8921	61.7777	53.1073	44.3959	61.3325	65.5286	71.6879	48.2382	-48.7268	-11.7611	-6.55957	65.9574	57.7175	60.4716
6	1	22	1	3.48023	2.70183	-3.74377	2.58492	55.8623	52.0504	47.0666	44.8147	34.3783	43.1043	40.7925	38.4566	42.631	42.2046	45.2955	42.7688	34.1848	45.7176	32.3456	35.8494	31.5537	38.1013	38.1111	46.8047	-25.7733	-16.7999	-20.226	40.3186	32.5496	34.1028
8	1	24	1	2.71989	0.359372	-3.82932	0.26849	52.8118	49.0521	38.064	38.4056	37.1689	41.5114	32.1892	26.0437	16.1735	18.1524	24.9042	21.5186	18.6559	22.8221	21.4354	22.707	21.6145	27.8904	24.734	15.4065	-13.7516	-8.08555	-9.17197	25.3893	25.0925	28.2644
9	1	22	1	2.98013	-7.0747	4.60627	3.70523	62.7702	67.3577	66.9761	69.4528	69.8847	73.974	74.1744	71.1471	68.4753	79.0994	75.5568	66.4774	66.4406	66.5332	62.1428	61.5201	61.3398	70.8719	58.8942	61.6155	-9.35673	0.990248	-5.97087	64.0765	73.4861	61.4876
11	1	20	2	-0.85451	0.71085	-1.4869	0.922005	37.4978	22.3536	20.7588	14.7113	13.684	11.4875	12.8643	8.16089	13.2155	14.9661	19.6828	12.7704	16.6129	14.066	10.8897	12.3095	10.6121	9.47505	9.93274	10.0785	-19.9112	-14.4615	-12.8949	14.9483	13.4102	13.3222
15	1	22	1	1.31855	3.70761	1.88019	-2.57656	54.0783	61.6043	60.8708	72.7987	62.4996	63.6858	61.0883	59.8966	52.4434	72.8387	44.0425	55.5805	53.2343	52.1087	53.4294	54.2135	40.8429	50.2289	25.859	52.3078	-16.003	-16.1025	-19.042	58.1587	41.0911	52.0645
16	1	22	1	-2.70053	7.31222	-13.4024	4.68071	53.2172	53.2267	40.1113	40.8371	47.1485	46.2788	49.208	45.1097	54.1717	41.823	40.4446	44.495	37.6669	39.1702	40.0607	39.3609	37.8381	40.9542	31.1773	34.4477	-23.6138	-18.1305	-15.766	46.498	59.2532	45.0823
18	1	21	2	-1.0559	2.00914	4.62947	5.51965	63.1577	66.5076	57.8036	73.9985	71.0713	64.2893	66.0351	44.0142	54.31	55.0084	58.9687	59.5843	52.5146	53.4474	52.9773	52.1375	51.2232	51.2232	53.3903	56.011	-13.4025	-16.5708	-10.4849	74.3929	78.9619	67.8128
20	1	21	1	-4.30525	-0.0750056	10.0008	2.97265	68.4649	76.026	54.3096	50.135	59.6459	47.1991	50.9402	51.5215	51.0895	46.0206	42.6022	22.393	31.29	42.7889	39.1568	42.7657	34.0415	18.8337	32.9115	18.1895	-36.2541	-31.8074	3.34522	32.7194	28.0534	28.784
23	1	21	1	12.8078	-12.8982	-2.92438	9.33526	59.2823	52.6267	63.0685	52.6267	39.565	47.5015	51.8343	51.405	55.1649	42.9389	48.3193	45.1877	45.5777	31.9256	31.6407	41.4416	34.1569	29.5103	39.7436	30.6703	-8.32609	-10.6197	-8.09257	46.9646	39.0039	42.7121
24	1	24	2	12.8078	5.00835	-3.16991	-1.01459	65.5714	62.683	61.6116	51.8504	48.7422	55.5738	51.9346	48.42	46.1493	40.0675	50.6388	50.1535	50.4486	42.5539	45.1403	47.0539	44.2168	52.3572	49.3497	42.4342	-20.3925	-19.162	-13.516	52.2436	44.7492	46.4375
26	1	21	1	3.89375	-6.66979	-2.82194	-4.60384	50.9276	49.48	46.9203	49.5031	45.0229	50.1473	51.2091	51.7629	36.9699	53.4732	56.0924	54.801	39.7113	55.6977	43.8899	52.67	56.9493	56.0384	58.7125	49.9388	-7.44168	-5.46687	-12.7763	55.7703	54.7361	55.1208
27	1	21	1	-13.2493	16.686	-4.2701	-11.0926	65.4701	52.0695	58.4543	40.2567	54.5134	58.6005	51.7703	45.4466	57.5028	45.52	46.9351	47.6248	47.2367	39.226	42.5662	47.0326	38.9481	40.752	40.5235	39.681	-16.7984	-13.4201	-4.10301	52.7828	53.6908	50.3412
28	1	20	1	3.77472	-1.3847	2.87914	6.54713	66.6522	66.1473	67.9548	47.8999	64.3443	68.3898	68.2911	55.6207	55.2589	55.1553	50.8859	48.1224	48.8684	51.5003	46.8146	64.0922	63.1129	55.5386	42.8225	50.338	-20.1249	-18.3984	-9.53492	40.6256	40.3401	34.4295
32	1	22	1	3.06835	-0.0705447	-2.22391	1.8242	55.2603	31.867	23.7382	30.2054	26.3045	31.2921	24.6178	22.8115	24.8438	27.1562	31.2775	21.2305	29.9262	28.8055	20.463	23.8625	28.1404	29.4412	34.7578	28.106	-19.8111	-9.47454	-4.63064	33.0394	28.5789	21.9887
34	1	21	1	8.62805	2.14772	-3.07765	4.37986	41.797	62.7423	49.6815	50.2586	47.1994	55.9031	62.041	36.9482	61.4711	48.3922	66.8104	36.125	53.4033	11.7391	51.5465	21.0633	30.8352	27.1501	30.0861	43.2466	-19.3702	-8.10862	-7.86836	54.6273	50.1181	49.1149
36	1	20	1	2.60832	5.59002	-1.5419	5.82026	67.813	57.8134	62.0048	53.0554	53.9141	76.3556	59.1688	39.0294	52.9904	53.4904	65.4031	35.9096	59.2665	47.1033	49.6606	53.5363	56.4158	51.3775	60.1075	31.9709	-11.6991	-23.5805	-4.34332	56.9091	59.5117	51.3991
37	1	20	1	-2.1017	-0.625066	1.34435	0.747811	38.6459	76.2231	80.6444	89.0794	92.6972	85.4588	64.0634	84.0606	60.3382	88.3131	76.0402	64.3885	57.7858	75.4148	54.3517	67.1281	73.3262	67.2052	60.0322	60.2347	-6.89403	-3.83735	-1.68181	65.0505	71.3081	60.6292
40	1	26	2	0.0867425	-1.34298	2.34651	1.75901	58.6225	56.0376	37.2512	56.3149	43.1314	54.7474	59.7369	56.819	54.9389	62.1724	61.4401	58.3929	55.6893	53.2268	33.5036	51.0312	60.7458	62.0887	52.5363	56.7319	-10.8055	-10.5821	-5.76539	55.9973	57.2254	63.9303
3	2	21	1	12.0101	12.8553	5.15652	-6.12342	63.9345	54.6252	46.1831	49.4519	51.6554	45.7555	39.17	41.5044	30.8189	38.8444	31.064	30.068	31.6681	25.5882	32.5108	35.8711	25.8443	22.7218	18.3457	19.8283	-24.4853	-25.268	-16.5515	26.278	33.4987	33.7863
4	2	22	1	-1.30374	1.12708	1.97472	8.23417	49.8532	69.0508	60.3122	48.2713	53.0796	42.9486	43.997	45.5929	58.4092	72.4266	48.1105	76.1573	63.7499	49.9372	49.1799	46.2614	63.5083	58.0822	55.5414	50.8687	-14.4229	-12.5791	-0.688623	66.4649	62.3324	68.4669
5	2	21	2	3.16147	2.55055	-1.45046	2.36676	61.5251	34.7448	26.0319	38.1951	29.4855	34.5922	39.8155	33.9723	30.4516	29.7465	34.8111	33.2643	26.9893	18.8595	21.3216	24.4913	36.8146	29.8492	43.1409	34.0636	-38.3005	-11.5802	-7.92532	39.4454	43.8912	34.0708
7	2	22	1	3.37608	5.09943	-2.34712	3.47485	60.3169	46.7267	44.767	41.9672	38.6288	43.4925	32.9829	32.895	34.1714	35.8689	36.5356	31.2092	31.638	30.6939	39.3614	32.2274	27.5181	28.4418	29.4647	29.5699	-22.3596	-20.3747	-16.0772	44.2693	42.6894	42.1161
10	2	22	1	7.48873	3.29719	4.44992	4.02484	21.3663	13.5813	14.6081	11.7945	9.82363	15.5849	4.56125	11.5061	11.9505	15.2015	8.27157	17.7582	16.8173	18.5904	18.0783	19.9504	18.3149	15.6321	20.1675	16.2242	-16.674	-15.6779	-9.81138	19.9675	14.4537	17.6787
12	2	18	2	5.70739	1.64938	-4.43005	-4.46315	56.8166	48.6697	44.0269	45.4655	34.2981	36.8558	31.8005	36.0507	39.8916	33.8508	35.6922	28.4892	30.0307	32.0828	28.3435	29.8141	28.1765	25.8038	24.2485	31.5196	-17.262	-36.2651	-22.0304	37.7947	34.2254	31.4871
13	2	21	1	-0.654941	-0.596726	-0.170834	-4.24828	51.4701	40.8047	39.4366	39.2077	25.766	25.452	27.419	20.7381	19.3824	21.0905	17.1792	19.6955	21.2583	20.6719	17.1226	14.8609	14.526	16.3993	15.9602	17.9049	-23.2281	-14.6135	-8.17859	25.078	26.9628	22.5535
14	2	22	1	1.92659	6.27878	3.46168	2.31992	62.3837	59.7559	47.2183	39.956	51.4889	52.6853	45.277	51.6889	49.4135	38.6107	34.1778	40.5972	35.827	46.8029	27.9902	36.7032	35.8843	26.9622	39.7735	35.9704	-20.9242	-14.3995	-16.3601	48.2073	48.5517	47.1467
17	2	21	2	12.8401	1.85907	-6.7746	7.50442	73.4856	67.061	41.3445	46.6993	48.6559	36.5039	14.5392	33.8503	32.9945	47.2295	35.3508	11.7132	16.3703	15.675	4.58553	40.4105	23.6854	52.0088	16.1798	38.5419	-7.54421	-69.9392	-48.159	46.4711	31.9583	42.2637
19	2	21	1	5.84128	-0.223651	2.75732	-0.891543	65.6426	62.44	58.1694	46.0266	50.5833	45.9396	50.7719	43.6165	32.3449	41.7772	53.9568	30.7329	42.6529	36.7873	40.5688	44.3591	35.0007	26.9374	43.3494	37.0349	-15.0204	-13.2115	-8.88647	34.0429	42.0909	28.7414
21	2	21	1	-0.751079	-2.61479	1.88855	0.256731	55.5256	52.2636	42.8173	41.1899	47.7528	52.0541	42.7815	41.7163	32.9903	44.9226	38.1963	46.1373	45.0327	36.4125	36.8421	42.4834	19.3477	29.4748	33.8087	21.6937	-29.8734	-10.7846	-6.58245	39.7119	40.7178	40.739
22	2	26	2	5.57356	6.39639	5.70715	0.238059	57.2042	20.9799	18.4389	22.994	20.1368	19.4557	10.2469	10.3648	13.5329	13.0686	13.2423	10.8817	16.8486	11.2063	13.4554	11.0359	11.2018	17.6359	12.1719	8.55761	-16.5279	-11.8622	-10.3272	30.8191	12.8264	16.0743
25	2	20	1	-2.15062	-4.04261	2.95325	-0.950678	45.0853	30.4205	34.1329	30.3217	30.5397	26.1302	19.5778	22.4939	23.6531	29.0064	32.824	23.5305	21.9406	23.4384	19.4557	23.8097	24.6032	26.9053	26.1978	28.6113	-14.7563	-10.116	-10.4199	32.4525	32.6877	30.0525
29	2	19	1	0.149954	2.45839	1.46854	-3.8165	66.1913	56.1739	58.3692	53.858	54.2755	55.7026	48.7332	45.6969	28.5862	32.3383	31.628	20.5311	19.7071	15.3728	34.7874	22.8134	28.657	32.2582	28.8273	39.5545	-21.7254	-11.8055	-11.3475	29.6338	39.8189	28.6429
30	2	29	2	-0.733417	-1.0051	-3.05179	-9.00918	48.2846	44.6445	40.9868	53.86	59.4372	27.1732	44.7887	37.4074	43.808	29.7954	42.5225	44.969	40.0203	42.2345	44.9618	38.9076	41.3442	35.9034	40.1158	42.2715	-27.4798	-15.3343	-0.999669	44.0013	36.3457	39.5742
31	2	25	1	-11.436	9.33546	3.80464	4.24977	82.2442	98.9683	69.9228	27.1209	96.7311	73.504	84.4656	52.4582	65.7884	49.0277	34.4157	39.4172	54.2567	29.4824	57.2824	37.8406	71.9608	48.0546	61.0936	61.6658	-9.46183	-0.158963	-6.47862	60.3664	63.1802	65.6646
33	2	20	1	-4.65045	0.440759	2.16443	-0.148093	48.918	45.9543	38.8824	24.3897	17.1274	23.2268	32.9407	33.5317	32.5061	32.8188	26.0121	27.0635	25.5281	22.3175	25.4789	19.0901	21.8213	24.4355	21.4253	14.3491	-42.2814	-25.3138	-22.7966	45.2884	29.7412	22.2106
35	2	28	1	3.7633	0.642429	0.633768	1.40961	42.9776	40.1823	56.2572	45.4962	48.2574	37.1679	47.2937	41.4458	45.1416	38.2926	37.9735	42.6982	35.8983	40.7591	30.2429	35.2201	33.6455	29.0192	32.2615	28.5504	-26.3533	-13.2646	-9.76215	34.9753	37.0241	40.1736
38	2	20	1	-0.894873	-0.237877	3.45294	1.63602	60.1093	24.8232	23.6242	23.9248	36.6411	19.2933	23.0793	23.8365	27.945	22.1134	10.5084	17.1061	19.1438	20.4555	24.9474	26.3331	21.146	18.03	14.3558	16.4875	-25.706	-15.5015	-17.7669	27.2458	16.828	22.215
39	2	20	2	3.22886	5.49919	-5.14825	13.0755	66.5102	49.2581	34.7938	41.9738	40.7944	54.0308	51.1644	37.1188	38.8591	38.7405	44.6254	36.4042	43.8535	43.523	37.8651	50.6251	42.603	41.7715	50.9149	36.4959	-26.3904	-34.4206	-23.5777	15.8959	15.5148	34.6294
PL				Baseline				Adaptation																				Aftereffect			Referesher
Participant	Group (1=Air/2=Ox)	Age	Sex (1=female; 2 = male)	1	2	3	4	5	6	7	8	9	10	11	12	13	14	15	16	17	18	19	20	21	22	23	24	25	26	27	28	29	30
1	1	22	1	75.458	72.3201	74.989	76.3162	148.998	140.811	127.786	120.609	189.659	115.781	108.416	109.533	103.64	109.831	122.41	102.734	101.549	114.84	103.106	101.892	128.451	111.012	108.172	104.059	84.8742	84.2161	80.6396	126.957	122.763	111.905
2	1	21	2	79.0998	76.8366	77.7507	78.8553	173.302	125.359	124.638	119.566	114.688	112.892	114.084	114.422	107.244	114.819	104.472	103.271	107.431	107.398	103.817	102.355	100.389	104.212	97.5354	97.9782	110.429	95.188	87.1174	122.051	109.587	107.634
6	1	22	1	78.4767	76.8013	76.5136	76.8011	161.242	89.0956	90.7723	90.3944	87.1026	84.7715	85.6165	84.1669	83.6325	84.6521	82.4831	82.3932	81.6293	85.317	81.9267	84.5605	81.6166	82.0095	82.8587	83.2183	88.4704	79.9036	77.658	85.8395	84.5073	85.6111
8	1	24	1	76.4268	76.4038	76.5638	76.0599	121.799	84.1226	81.5319	81.9156	80.5325	81.0151	81.3253	79.7736	80.2519	79.3891	80.4295	82.3844	79.8516	81.4416	81.4623	79.344	81.5298	82.0141	80.8103	80.9197	77.7474	76.5171	77.0241	82.562	84.467	81.5504
9	1	22	1	78.2653	73.398	77.4356	77.0639	126.029	121.775	117.791	116.392	117.466	118.168	114.458	109.22	117.928	112.081	110.025	109.397	107.544	106.878	103.739	105.933	103.641	103.871	103.997	109.463	82.0191	78.7483	78.1777	117.437	115.984	103.074
11	1	20	2	79.8049	80.8278	79.7956	81.5549	139.102	93.6215	96.4792	86.1843	87.7397	88.6663	88.8777	88.2608	84.7009	82.9317	86.797	82.3491	85.8913	84.6426	82.3935	83.1905	83.066	84.2977	82.9623	86.9552	95.2826	88.1068	86.6019	90.1237	85.3701	88.0829
15	1	22	1	77.0401	75.586	77.4495	78.4172	176.31	122.135	126.457	120.333	113.099	111.204	103.269	100.499	96.2159	96.8842	101.374	99.4189	92.9239	96.2158	96.4812	92.6972	89.8989	86.0882	87.7798	88.4997	94.8333	81.946	81.861	103.894	96.3371	88.8834
16	1	22	1	77.4172	76.1617	78.6158	77.405	97.1808	96.9106	87.106	85.9429	83.354	85.8216	81.1589	82.6545	84.1088	83.1317	81.6506	81.8603	83.0038	80.411	81.9468	82.0178	81.7476	82.0091	80.6878	81.9361	81.3675	77.8926	78.7116	87.2324	86.4172	84.0605
18	1	21	2	75.5703	76.3846	77.766	75.3309	135.107	124.143	117.66	134.654	117.366	115.612	96.157	93.5753	90.9402	89.0474	94.3933	86.9835	88.241	87.0152	86.821	87.5662	88.4236	88.4236	93.7939	88.3916	83.0414	79.3809	77.5382	105.582	103.037	100.638
20	1	21	1	79.7201	77.8932	78.5468	79.2743	172.749	173.833	166.262	155.105	167.424	161.28	182.141	178.645	178.637	172.088	166.566	176.442	195.349	176.62	156.076	161.134	168.4	158.334	156.194	155.595	92.4497	86.3021	79.6912	175.321	176.76	177.505
23	1	21	1	80.0825	81.7982	81.9977	80.6239	156.901	134.246	133.287	134.246	120.866	109.597	116.817	112.668	107.799	108.272	108.105	100.398	122.374	106.646	119.096	109.948	112.253	108.704	119.069	106.029	93.739	97.6984	95.8156	117.755	99.2719	101.695
24	1	24	2	80.0825	77.8752	77.9835	76.8729	130.709	103.335	101.837	100.55	99.766	100.181	98.4529	101.166	101.67	95.6911	95.2753	102.955	100.656	98.2662	94.1725	96.4036	97.9946	98.3079	100.139	99.6236	94.351	90.4826	83.597	108.778	102.551	100.161
26	1	21	1	77.1672	78.7148	78.3955	78.2133	188.75	114.488	102.131	98.5325	90.1421	88.7255	88.7103	88.6408	90.0435	90.1331	89.7884	88.2405	89.0031	88.8061	90.6633	87.4515	93.4477	94.5101	91.3292	87.7341	89.235	88.19	82.5479	106.461	97.1661	96.728
27	1	21	1	87.763	84.1612	80.5739	83.9166	120.18	114.075	119.655	112.724	117.435	123.557	118.573	102.969	98.7746	93.2022	92.3427	94.2709	90.9341	92.4434	92.0751	92.0465	95.0001	97.6518	90.0562	95.5624	94.4801	85.055	82.1506	109.867	103.268	98.8533
28	1	20	1	79.0148	77.3234	78.0837	77.0644	233.189	143.902	121.829	124.071	121.57	117.051	108.834	103.511	99.1009	96.4784	96.6486	99.7193	99.4099	103.675	96.4578	91.0921	90.0668	89.9608	82.9583	85.9787	88.1603	81.8258	79.5774	104.376	95.3823	95.9003
32	1	22	1	75.6643	74.682	75.4828	74.4321	102.861	87.8322	86.9798	86.3476	83.8527	82.6366	86.5105	82.7464	81.703	80.0129	81.1458	81.0553	82.2351	76.666	79.1161	80.003	81.1044	80.2485	81.5533	80.2859	81.9699	76.1366	76.2662	84.0076	82.0495	81.094
34	1	21	1	78.3145	81.0795	83.1869	79.0262	173.19	131.238	101.505	111.062	107.381	110.963	116.889	101.899	101.205	94.5149	93.3356	92.6886	92.5868	90.4466	87.3505	91.926	89.431	85.5924	90.4363	88.3881	100.288	84.2045	80.1251	101.762	93.3031	89.6974
36	1	20	1	77.6764	77.7292	77.8053	77.0507	108.463	99.2736	116.857	121.813	110.885	108.274	106.18	102.22	95.1646	98.5966	95.8643	97.0273	96.9463	99.1591	91.5551	92.3606	92.8826	89.0439	88.5053	87.0678	87.6427	83.4029	80.0399	95.7075	92.4924	89.8377
37	1	20	1	78.014	77.2495	77.1006	76.7968	163.059	131.69	135.096	125.093	130.726	130.516	118.63	120.491	113.707	118.709	119.165	121.087	115.963	116.62	110.72	112.302	113.022	117.123	102.376	105.574	81.5673	80.3651	77.4752	129.782	124.618	117.021
40	1	26	2	77.2767	78.0483	77.5446	77.4466	126.441	114.413	106.84	101.873	100.334	99.4936	99.8662	89.9172	91.8551	100.555	96.2752	101.134	94.6183	94.9129	95.5958	94.8307	100.87	99.737	99.2756	103.048	86.6295	83.0634	82.1285	107.825	95.4595	101.32
3	2	21	1	77.4132	77.2621	76.766	78.4288	111.346	103.805	93.0079	94.369	95.9964	92.4343	89.0505	89.079	86.2051	87.8315	88.104	85.6764	83.9691	85.6421	84.4175	84.6022	85.266	82.4635	84.0338	83.3862	84.0321	81.1347	77.3172	85.8712	82.6732	82.5705
4	2	22	1	76.7127	76.5141	76.2072	75.7919	209.133	128.396	134.992	140.792	154.397	131.816	123.694	123.322	118.729	113.663	123.578	114.156	108.454	97.6189	94.5586	91.7726	96.5702	96.1399	94.1888	93.3761	87.8541	81.9015	78.6804	109.661	103.506	103.688
5	2	21	2	78.9435	78.1041	78.0578	77.6752	88.6547	83.5545	82.7214	81.8619	80.7972	84.9898	79.6268	83.7724	82.3601	81.6128	79.7157	84.1055	83.1627	81.7648	80.7648	78.5664	77.6546	80.0384	80.298	79.6945	79.026	79.4118	79.7149	87.5941	84.8796	85.3765
7	2	22	1	76.9654	77.2978	77.4871	76.3134	124.077	96.3049	92.5451	88.0894	87.7907	87.7301	84.9618	83.4442	83.6165	84.5552	83.8186	83.4596	84.2419	84.9687	82.4205	82.2434	82.3315	82.7374	82.7901	84.8985	90.7376	84.188	80.6082	97.5663	90.4144	88.5714
10	2	22	1	73.9283	72.3841	73.5238	74.4054	79.5609	77.6207	80.0824	78.9953	80.2186	79.3345	80.0917	78.3679	78.8906	81.2165	80.9811	79.7832	79.4559	79.0873	76.6482	76.9649	77.6903	77.4968	75.7731	78.5904	75.9982	74.7268	74.1589	82.0202	79.1687	78.9424
12	2	18	2	80.1746	80.4887	81.9465	79.8719	123.175	101.047	91.0259	88.6562	84.7324	82.3867	82.3763	82.1124	83.0124	83.9731	82.0443	83.5618	83.0888	82.5181	83.039	81.079	80.5102	82.1776	81.0412	82.5832	84.4556	79.8609	78.6637	83.213	82.1972	82.5103
13	2	21	1	76.5384	76.9926	76.5171	76.3859	94.7772	88.5201	89.1967	83.1304	81.7892	80.555	81.7747	80.4227	78.2309	81.1974	80.813	80.4132	80.2813	80.5054	79.8568	80.4669	81.0951	80.9607	80.3363	81.0208	80.398	78.4421	77.24	82.6223	81.6202	82.3944
14	2	22	1	78.0059	77.0444	77.0871	77.2483	109.582	101.554	95.1578	103.319	103.218	101.215	94.879	98.0861	93.8107	87.9344	90.9421	86.9222	85.0682	84.1646	84.4747	84.3472	82.6316	82.891	83.3033	83.2943	90.63	82.6022	78.5763	99.0756	89.1322	88.4853
17	2	21	2	77.3251	77.9302	66.8902	70.5157	143.149	124.448	136.856	137.875	124.652	119.778	107.512	106.24	112.878	110.739	107.967	107.8	109.714	113.023	122.837	110.227	117.34	96.6567	124.475	122.657	86.8076	84.4297	80.8951	119.531	126.635	122.822
19	2	21	1	75.9652	75.7906	77.2195	76.5467	115.65	110.247	105.765	100.556	101.326	93.8324	93.6685	87.7358	85.9051	86.56	86.3169	85.9357	83.5141	85.6463	85.2751	85.3412	84.3276	85.4774	83.9511	84.1221	93.5293	82.9816	79.0449	91.7256	87.1511	84.7143
21	2	21	1	75.8829	73.2334	75.7378	76.1109	105.55	97.0923	90.8196	91.6392	89.1368	86.1745	86.5013	88.5987	85.1218	85.9638	85.7808	83.8961	86.0644	83.3219	84.8841	83.4223	83.7651	85.4	82.2565	82.7191	82.5201	77.8613	78.8713	93.5842	86.8877	87.2784
22	2	26	2	81.6359	76.2409	76.4589	76.8249	127.631	105.495	94.3614	94.0102	89.4876	89.8839	87.9055	87.4958	85.1895	85.6375	84.2311	81.4012	83.8667	82.2973	86.0528	86.1186	88.0784	83.5168	84.2225	84.3676	81.6408	78.7205	79.183	90.9142	86.5679	87.304
25	2	20	1	77.7187	77.3211	76.3236	75.9742	93.5062	86.4841	87.3602	87.6978	86.8937	86.671	81.1507	82.5279	81.1207	82.5026	81.8826	84.1229	81.5852	82.1842	79.6938	82.2584	81.7029	83.7899	81.3049	81.3508	83.0473	80.3678	80.246	86.3197	84.335	81.6905
29	2	19	1	78.1614	76.7537	75.939	74.6501	128.36	114.031	115.484	112.799	110.891	94.1623	99.8698	88.0631	85.9377	83.5259	84.2317	85.9254	81.6715	79.3863	81.1767	77.5581	79.4912	81.5052	82.6303	81.058	80.5496	77.8726	75.6154	85.1814	82.6437	84.198
30	2	29	2	77.4471	77.8833	79.1623	76.0911	102.111	89.7376	98.1529	90.3456	89.2679	87.551	87.6587	84.4081	86.1218	86.105	85.3554	88.9897	88.3134	88.5977	87.4138	86.0991	87.7667	86.5169	85.9509	85.1085	85.3129	81.4003	78.085	94.0735	84.4341	88.0466
31	2	25	1	79.1256	79.0043	79.8716	78.9772	196.076	147.992	135.156	147.461	141.695	125.636	120.001	115.583	115.826	118.623	147.696	128.658	121.207	122.622	113.456	117.121	103.358	107.172	111.699	104.101	84.4838	78.0476	77.2128	113.431	104.895	106.614
33	2	20	1	81.0542	79.16	79.0876	78.3521	85.5955	93.1809	95.092	94.5675	86.3006	88.5089	87.0389	85.2149	83.0806	84.9892	84.2296	84.184	83.6	83.3654	81.6384	82.5043	81.5098	84.2611	81.6134	80.2344	93.5747	87.8546	83.7394	86.2098	84.0486	83.4152
35	2	28	1	78.7479	76.9524	77.5117	76.732	108.557	103.448	96.964	97.6857	96.7155	102.475	93.285	94.5465	93.3672	90.6021	87.6265	90.1043	86.6777	85.4693	89.0805	86.6116	84.6131	85.3504	81.8423	83.8299	85.6105	81.3426	79.9896	85.3379	88.5323	91.6061
38	2	20	1	77.5103	78.4062	76.6352	76.8719	114.558	103.005	90.4301	102.594	93.8343	90.4252	84.3297	83.8127	86.8589	85.834	82.7872	82.8351	81.8793	83.7904	81.1568	83.2115	83.1277	85.8507	82.563	82.9623	82.6384	79.4316	80.1875	89.1072	81.9917	80.7308
39	2	20	2	76.3758	78.6892	82.5099	83.4379	133.952	122.131	147.821	142.196	132.818	104.62	101.164	104.73	103.684	97.8051	97.153	99.2197	99.9282	91.9483	94.7798	96.0499	95.0473	93.5889	95.5466	98.5735	117.617	106.351	104.674	126.857	117.903	122.292
RT				Baseline				Adaptation																				Aftereffect			Referesher
Participant	Group (1=Air/2=Ox)	Age	Sex (1=female; 2 = male)	1	2	3	4	5	6	7	8	9	10	11	12	13	14	15	16	17	18	19	20	21	22	23	24	25	26	27	28	29	30
1	1	22	1	427.391	453.182	450.87	447.143	540	411.25	452.083	431.818	458.5	500.455	447.391	476.818	427.826	448.333	583.043	420.455	470.909	500.435	441.364	459.524	559.545	485	450.435	489.583	414.348	459.167	455.652	520.87	442.174	488.571
2	1	21	2	340.435	292.609	330.909	321.739	367.727	308.5	323.913	313	345.714	337.727	331.364	333.5	332.174	305	345.455	340.455	338	336.667	309.524	303.75	300	334.091	331.429	300	229.474	268.947	272.381	303.636	292.174	288.182
6	1	22	1	407.826	400.435	409.167	395.217	500.952	478.261	481.739	580.87	503.333	486.522	466.818	469.583	442.5	452.917	460.833	438.333	435.833	400.87	454.783	463.478	454.167	424.167	438.75	410.833	437.826	423.333	403.75	520	508.182	476.087
8	1	24	1	424.583	411.429	412.5	397.273	773	817.895	797.273	791.364	756.111	716.19	745.217	710.833	655.217	663.333	647.727	666.667	627.826	611.579	628.571	599.565	641.739	608	571.304	641.739	540.833	505.455	464.167	627.917	547.143	573.75
9	1	22	1	594.583	592.273	607.5	549.524	702.632	563.913	542.273	486.957	523.75	509.091	501.739	519.565	495	494.5	501.739	468.182	492.857	447.826	413.333	433.478	435.455	450.87	460.909	442.727	438.75	465.833	437.391	453.81	430.952	428.182
11	1	20	2	603.182	564.583	608.333	633.75	1417.73	971.429	1050	954.583	892.083	894.583	874.583	825	772.5	742.5	741.304	756.25	740.417	725	669.583	659.167	628.261	751.25	675.833	720.435	729.13	669.583	626.25	809.583	727.5	741.667
15	1	22	1	415	381.364	392.5	327.222	602.222	449.13	442.381	345.263	356.19	340	432.857	426.818	481.429	366.667	408.182	336.316	374.5	434.783	392.5	330.5	341.5	330.476	374.286	406.087	427.5	381.053	354.737	347.222	325.714	406.818
16	1	22	1	408.571	400	390.476	394.762	806.471	660	551.739	610.455	471.25	492.273	513.333	430.417	394.783	403.478	435	440.417	450.87	440	427.917	463.913	450.435	462.083	495.833	433.75	476.25	432.083	384.762	464.545	434.167	416.818
18	1	21	2	458.696	496.667	438.636	397.273	475.238	480.909	467.143	388.947	434.762	385.714	470.455	410	486.25	476.667	497.273	523.043	526.364	522.5	506.25	480	464.167	464.167	444.091	441.905	488.75	443.333	454.783	480	443.5	486.667
20	1	21	1	413.913	416.19	383.684	400.526	402	381.579	378.333	392.857	394.545	368.235	335.5	359.474	337.895	362.083	342.727	335.263	309.524	352.857	330.833	342.917	320.455	312.381	288.571	331.667	337.647	352.105	368.095	326.19	371.304	322.609
23	1	21	1	380	330.909	352.917	340.476	381.053	280.526	270.526	238.947	270.87	223.333	331.364	248.696	214.118	277.222	230.556	287.826	229.091	220	170.833	232.727	221.765	207.059	222.941	299.474	327.5	334.583	327.917	376.818	381.5	298.824
24	1	24	2	357.222	414.091	408.182	424.167	453.478	496.957	360	357.727	374.737	386.522	377.143	342.727	337.826	293.81	349.565	441.739	376.316	437.5	438.636	448.333	474.545	408.333	419.048	416.316	334.545	307.222	456.087	409.524	417.619	386.667
26	1	21	1	622.105	550.476	454.091	477.083	397.826	446.957	508.333	547.917	437.826	525.652	515.238	514.545	461.905	458.636	507.143	524.762	452.727	529.545	559.167	488.636	479.5	505.714	505.217	480.476	449.583	427.727	470.455	482.941	427.619	405.714
27	1	21	1	184	253.333	270.833	281.429	389.545	280	346.111	364.167	397.917	365	384.583	413.333	395.833	397.5	421.667	421.667	441.25	409.167	427.917	398.333	373.478	374.348	395	419.583	299.565	357.5	364.167	397.083	399.524	402.5
28	1	20	1	423.636	422.609	436.667	440	458.571	431.25	433.478	386.087	426.522	419.091	438.261	429.565	421.667	377.083	323.182	373.333	377.273	334.348	358.696	359.091	362.609	343.333	335	389.474	318.182	395	404.583	359.13	359.565	332.609
32	1	22	1	452.083	479.167	448.75	447.917	653.636	640.833	596.364	591.304	551.667	540.833	491.304	530	552.5	501.667	489.167	507.917	530.833	509.583	521.667	505.455	469.167	493.913	476.25	477.5	503.75	467.5	447.5	487.083	524.583	525.833
34	1	21	1	396.087	378.333	369.524	381.818	304.762	336.25	352.273	341.905	333.182	371.25	321.667	332.609	328.75	315.417	365.833	332.609	338.333	318.333	318.333	290.833	315.417	323.75	317.391	318.333	389.583	415.833	410.87	359.167	382.083	389.13
36	1	20	1	433.333	420.87	410.87	425	474.762	437.5	411.667	374.762	392.083	414.583	390.833	409.167	381.739	350	392.917	405.417	397.5	389.167	413.75	402.083	425	378.182	420.417	392.5	422.727	412.083	421.667	410.417	412.083	437.917
37	1	20	1	368.75	513.333	564.783	587.917	580.909	686.957	650.833	660	616.25	575.714	518.75	543.333	472.5	526.19	487.5	475.833	523.913	483.75	485.833	456.25	486.667	512.609	450.833	481.667	547.083	602.917	507.5	516.25	500.435	489.583
40	1	26	2	496.957	499.167	489.583	486.667	574.167	540.417	538.75	556.25	548.75	562.083	617.826	572.5	590	550.833	572.174	572.5	565.652	556.25	512.083	523.478	501.739	505	495.833	460.833	518.333	491.739	487.917	487.273	497.917	471.25
3	2	21	1	371.765	271.579	249.13	224.091	295	250	276.5	192.778	193	235	230	202.381	234.348	261.429	199.524	233.182	225	247.727	195.909	243.636	269.091	264.545	267.273	242.381	256.818	257.826	289.13	250	327.391	285.417
4	2	22	1	406.25	422.174	407.727	379.545	337.059	451.111	369.5	365.882	344.118	306.316	264.286	327.5	317.5	395.789	274.211	395.5	335.238	367.273	386.364	379.545	400	323.333	322.5	366.364	366.522	333.333	327.391	363.75	340.435	337.273
5	2	21	2	453.75	313.81	363.913	336.19	253.182	456.364	441.5	405	444.5	420	353.043	422.5	410.909	430.417	275.5	369.545	398.261	447.619	405	383.333	363.81	302.5	344.286	415.909	335	355.455	316.087	407.273	423.043	388.261
7	2	22	1	433.636	405	420	437.826	764.783	562.174	585	525	472.174	484.583	504.348	529.565	483.478	506.25	479.167	479.545	499.583	426.667	421.739	490.87	494.167	471.667	476.667	474.348	474.167	460.417	425	481.304	501.25	497.5
10	2	22	1	596.364	518.333	481.667	482.083	1133.04	915.217	773.333	795	821.25	712.609	697.5	690	735.833	700.909	686.087	725	663.75	620.417	656.957	592.381	600.417	623.478	576.957	582.174	606.667	536.25	495.217	652.609	675.417	640.435
12	2	18	2	429.565	456.364	482.917	480	533.913	571.364	456.818	484.783	481.818	445.217	450.476	439.545	404.091	409.13	430	401.5	385.5	395.455	430.476	396.818	404.783	390.455	419.565	413.182	376.364	415.714	420.87	450.833	417.273	397.917
13	2	21	1	540.909	539.583	541.739	535.455	947.083	967.778	895.455	809.167	794.583	1084.58	824.583	687.917	927.5	565.417	567.917	562.083	611.667	560.417	480.87	494.167	581.739	869.583	620.417	563.75	733.043	672.917	622.083	718.333	697.5	629.583
14	2	22	1	545.652	522.5	495.417	494.091	491.364	465.238	453.81	434.091	428.182	402.381	450	471.818	516.19	479.565	476.522	439.13	478.333	452.5	454.167	469.048	468.261	481.667	455.909	442.727	420.417	433.75	450.87	454.583	431.739	439.545
17	2	21	2	408.421	408.095	372.105	386.19	440.625	427.368	350.526	385	389.444	387.895	335.625	335	343.75	346.111	332.5	359.583	323.684	295.217	270	282.917	309.474	459.583	290.909	247.391	338.333	340	415	392.917	465.417	334.583
19	2	21	1	455	457.5	437.391	424.167	450.909	405	413.333	359.545	392.5	413.81	375.714	403.889	388.636	425.238	431.304	387.273	415	399.13	379.545	376.364	426.522	423.636	412.174	408.261	412.273	431.25	415.217	422.174	393.636	385.909
21	2	21	1	536.25	558.333	533.478	531.304	527.826	543.182	513.478	510.417	519.13	474.348	519.167	474.091	463.478	455	485.833	494.091	466.25	493.478	478.696	479.583	433.75	458.75	491.364	436.087	427	442.5	459.091	467.5	500	476.957
22	2	26	2	716.957	510.833	424.167	438.75	773	1228.26	1068.33	905.652	885.217	788.696	785.909	790.833	735.217	754.348	746.25	735.833	730	756.087	794.167	810.87	869.545	732.5	882.5	826.25	905	794.348	607.5	753.913	884.583	852.083
25	2	20	1	617.727	440.833	457.083	442.083	824.583	721.667	726.667	719.583	676.522	632.083	707.391	619.167	582.083	539.583	525.833	633.75	665	577.917	585.833	597.917	550.833	537.391	542.917	531.667	503.333	446.25	422.917	562.083	519.583	482.083
29	2	19	1	618.5	562.609	543.75	576.364	567.5	487.727	545.455	516.667	464.167	537.917	610	710	929.565	740.909	1065.42	1010	772.381	824.545	737.391	704.783	651.818	830.417	806.522	660	737.273	655.909	634.583	839.565	733.043	646.522
30	2	29	2	466.667	453.333	441.667	431.25	512.083	490	463.478	458.333	412.917	427.083	463.333	477.727	418.696	458.75	513.333	451.739	433.182	434.783	469.524	468.261	467.917	450	425	446.087	395.417	419.583	398.333	439.583	435	438.182
31	2	25	1	390	402.5	395.833	418.75	473	459.524	507.826	354.091	409.091	434.167	426.087	443.043	410	423.75	277.083	432.273	325.217	343.913	391.667	338.75	380.417	372.083	380.417	420.417	467.083	495.909	510.833	458.333	477.917	479.583
33	2	20	1	516.667	442.917	454.167	473.75	704.286	472.083	489.13	561.304	506.25	522.083	447.391	433.333	420	424.348	452.917	428.696	448.696	445	464.583	453.913	448.636	429.13	422.273	448.75	492.917	449.167	451.25	412.083	427.083	489.583
35	2	28	1	725	678.75	682.083	684.167	1495.22	1277.92	696.25	720.417	640.417	614.583	695.217	611.25	526.667	556.364	537.5	549.583	531.304	517.826	579.13	526.667	544.583	563.333	546.087	511.667	765.417	697.083	665	511.25	567.083	543.333
38	2	20	1	488.75	470.417	450	447.083	744.286	905.652	821.818	681.818	700.455	749.167	719.583	630.417	742.083	663.913	732.5	651.667	550	502.083	510.435	539.13	526.957	547.083	570	553.333	603.75	500	500.833	495.417	522.917	516.957
39	2	20	2	444.583	427.083	431.304	387.143	370.952	300.476	235.238	268	315.455	366.25	363.182	345.909	285	366.19	313.81	288.182	347.727	326.818	340	349.091	374.583	318.333	351.25	338.261	336.667	299.167	246.25	266.364	240.833	229.167
MT				Baseline				Adaptation																				Aftereffect			Referesher
Participant	Group (1=Air/2=Ox)	Age	Sex (1=female; 2 = male)	1	2	3	4	5	6	7	8	9	10	11	12	13	14	15	16	17	18	19	20	21	22	23	24	25	26	27	28	29	30
1	1	22	1	1904.35	1691.36	1730.43	1648.57	3392.5	3057.92	2489.17	2235	3393.5	1904.55	1829.13	1820.91	1803.48	1865	2043.48	1605.91	1752.73	2009.57	1592.27	1727.62	2067.73	1645.83	1374.78	1565	1160.43	1211.25	994.348	1518.7	1655.22	1380.48
2	1	21	2	960.435	873.043	957.727	998.696	3100	1755	1587.83	1299	1362.38	1224.55	1219.55	1212	1111.3	1164.5	1093.64	1211.82	1353.5	1162.86	1140.48	1151.67	1052.38	1053.18	964.762	944.091	1222.11	935.263	990.476	1190.91	1017.39	1041.36
6	1	22	1	2081.74	1536.52	1520.42	1436.52	3563.81	2382.17	2454.35	2238.26	2241.25	2186.52	2093.18	1975.83	1838.75	1845.83	2011.25	1880	1822.5	1758.7	1683.04	1788.26	1726.67	1645.42	1703.33	1614.58	1938.7	1577.5	1653.33	1770.83	1726.82	1690.87
8	1	24	1	1599.17	1530	1476.67	1222.73	4862	3796.32	3285.91	3000	2876.11	2665.71	2622.61	2527.92	2268.7	2329.58	2358.64	2452.38	2397.39	2444.74	2781.9	2332.17	2645.22	2511.5	2559.13	2249.13	1985.83	1680.45	1660.83	2202.92	1890	1881.25
9	1	22	1	1869.17	1669.55	1770	1780.95	3813.16	2617.39	2458.18	2536.52	2376.67	2623.64	2290.43	2120	2166.36	2250.5	2090.43	2034.55	1934.29	1803.04	1799.52	1931.3	1890.45	1881.3	1673.18	1803.64	1555.83	1474.58	1517.39	1870.48	1778.1	1810.91
11	1	20	2	1011.36	958.75	967.083	970	4105	2132.38	1692.92	1478.33	1357.08	1488.75	1450	1523.75	1150	1115	1235.65	1057.5	1067.08	1016.25	1050	1026.25	1010.87	1075	999.583	1115.22	1334.78	1112.08	1073.75	1107.08	1007.92	997.917
15	1	22	1	1214.55	1086.82	1094	1023.33	3059.44	1946.96	1728.1	1521.05	1391.9	1494.35	1308.57	1370	1147.14	1222.78	1154.09	1256.32	1236.5	1535.65	1497.5	1284.5	1262	1254.29	1217.62	1292.61	1569.58	1336.84	1263.16	1557.78	1334.29	1324.55
16	1	22	1	2138.57	1997.14	1867.14	1854.29	4606.47	3302.73	3075.22	2810	2637.5	2688.18	2239.05	2458.75	2207.83	2119.13	2085	1987.08	2008.26	1913.48	1962.08	2466.52	2050	1905.42	2056.67	1879.58	2375.83	2158.75	1869.05	2168.18	2298.75	1977.27
18	1	21	2	1823.48	1390.95	1034.09	859.091	2126.67	1823.18	1741.9	1907.89	1840	1587.62	1416.36	1576.19	1504.17	1504.17	1499.09	1472.61	1465.91	1433.75	1381.25	1350	1335	1335	1291.82	1048.1	1352.5	1274.17	1238.26	1411.36	1434	1397.14
20	1	21	1	1927.83	1779.52	1729.47	2001.05	4109.5	2983.16	2677.22	2489.52	2530	2387.65	2399.5	2460.53	2363.68	2187.5	2221.36	2291.05	2389.52	2255.24	2113.75	2143.75	2101.82	2116.67	2060.48	1975	1880.59	1705.26	1636.19	2412.86	2312.61	2460
23	1	21	1	1452.22	1503.18	1322.08	1343.33	3223.68	2021.05	1742.11	2021.05	1993.04	1569.58	1674.55	1393.48	1380	1378.89	1654.44	1511.3	1574.09	1353.75	1244.58	1230.91	1364.71	1404.12	1252.94	1171.58	1460	1321.67	1115.42	1308.18	1026.5	977.647
24	1	24	2	1452.22	1725.91	1606.82	1425.42	3040	2574.78	2285.26	2198.64	2031.05	1847.83	1778.57	1809.09	1634.78	1465.71	1741.74	2035.65	1638.42	1811.25	1556.82	1550	1611.36	1494.58	1449.52	1488.42	1435	1358.89	1395.22	1717.62	1680	1606.67
26	1	21	1	2596.32	2090.95	1938.64	1752.92	5152.61	3685.22	2905.83	2750	2796.96	2698.7	2682.38	2920	2733.81	2450.45	2480	2220	2178.18	2295.45	2425.83	2125.45	1874.5	1847.14	2435.65	1924.76	2195	1905	1719.55	1878.82	1766.19	1782.38
27	1	21	1	1747	1302.5	1277.5	1626.67	2570	2123.33	1819.44	1690.42	1611.25	1604.09	1592.08	1478.33	1437.92	1327.08	1380.83	1437.92	1282.08	1345.42	1376.67	1239.58	1318.26	1238.26	1152.5	1222.5	1533.04	1251.67	1128.75	1322.08	1304.29	1215
28	1	20	1	2048.64	1931.3	1761.67	1898.26	4830.95	3042.08	2744.78	2723.04	2844.35	2573.64	2476.09	2329.57	2076.25	2129.58	1914.55	1800.42	1746.82	1936.09	1791.3	1696.36	1323.91	1444.44	1313.33	1279.47	1559.55	1407.92	1330.83	1577.39	1404.35	1364.35
32	1	22	1	1169.17	1133.33	1137.5	1231.67	2715.91	2107.5	1838.64	1720.43	1461.25	1471.67	1615.22	1472.73	1495.42	1383.75	1410	1462.08	1526.25	1404.17	1443.75	1377.27	1364.58	1396.09	1531.25	1481.25	1470.42	1327.08	1310.42	1539.17	1557.08	1632.08
34	1	21	1	877.826	967.5	925.714	820	2086.19	1655.83	1330.45	1375.24	1380.45	1482.92	1367.08	1223.48	1300	1334.17	1257.92	1143.48	1297.5	1282.92	1264.17	1280.83	1221.67	1195	1257.39	1221.67	1343.33	1141.25	1116.52	1402.5	1351.67	1238.26
36	1	20	1	1636.67	1650.43	1639.57	1631.67	3179.05	2043.33	2274.58	2052.38	2020.83	1828.33	1716.67	1728.33	1708.7	1672.92	1844.58	1684.58	1660.42	1594.17	1511.25	1593.33	1550.42	1587.27	1520	1555.42	1653.64	1478.33	1387.5	1624.17	1618.75	1793.33
37	1	20	1	1154.58	1504.58	1526.96	1460.83	5558.64	3473.04	2955.83	2707.08	2242.08	2152.38	2085.42	1935.42	1906.67	1966.19	1822.92	1780	1723.04	1660.83	1572.5	1539.17	1485.83	1682.61	1686.67	1643.33	1293.33	1133.33	1026.67	1848.75	1599.57	1600
40	1	26	2	1119.13	1088.33	1074.58	1254.58	2882.08	2262.5	2047.92	1567.08	1806.67	1533.33	1627.39	1362.08	1300	1373.75	1225.65	1385.83	1459.13	1457.92	1434.17	1556.52	1441.3	1383.75	1483.75	1467.92	1384.17	1213.04	1116.67	1462.27	1469.17	1433.33
3	2	21	1	1436.47	1340.53	1326.96	1446.36	3047.27	2500	2104	2126.67	2217	2156.82	2235.91	2104.29	2164.78	2354.29	2285.71	1999.09	1950	2082.27	2098.18	1992.27	1954.55	2102.27	1994.55	2145.71	2285.91	1996.52	1717.39	2321.36	2024.78	2082.08
4	2	22	1	1054.17	966.087	991.364	1000	3345.88	2091.67	2195.5	1908.24	1791.76	1593.16	1466.19	1378.5	1364.5	1227.37	1271.05	1166	1215.24	1149.55	1259.09	1267.73	1322.73	1162.38	1159.5	1108.18	1228.7	1021.25	900	1284.17	1173.91	1200.91
5	2	21	2	1609.58	1473.81	1482.61	1562.86	2673.64	1958.64	1686	1662.27	1789	1868.64	1553.91	1412.92	1297.73	1283.33	1274	1187.27	1161.3	1163.33	1137.08	1252.5	1095.71	1215	1194.76	1082.73	1303.89	1100	1134.35	1146.82	1192.61	1098.7
7	2	22	1	1354.09	1247.78	1157.39	997.391	2800	1955.22	1803.5	1706.25	1508.26	1518.75	1432.61	1482.61	1263.04	1376.25	1274.58	1252.27	1253.33	1342.92	1183.91	1214.35	1281.67	1264.17	1254.58	1323.04	1661.25	1440.83	1320.83	1613.48	1628.75	1575
10	2	22	1	2035	1745	1569.17	1392.92	2934.78	2344.78	1773.33	1722.92	1469.58	1630	1697.5	1484.17	1192.5	1311.82	1539.13	1482.92	1399.17	1401.25	1397.83	1354.76	1415	1379.13	1286.09	1304.78	1344.17	1131.25	1072.61	1446.52	1398.75	1372.17
12	2	18	2	1803.91	1784.55	1823.75	1810.83	3993.91	3200.45	2640.45	2837.39	2417.27	2171.3	2274.29	2038.64	1790	1994.78	1788.1	1931	2002.5	1932.27	1774.29	1710	1780	1773.64	1849.13	1851.82	2978.64	2310.95	2054.78	2425.83	2165.45	2058.75
13	2	21	1	1893.64	1714.17	1682.17	1645.45	3447.5	3083.33	3094.55	3089.17	2902.08	3047.08	2843.75	2639.17	2301.25	2452.5	2360.83	2365.83	2466.25	2534.17	2493.91	2255	2241.3	2205.42	2132.5	2183.33	2041.74	1537.08	1517.92	2159.58	2251.67	2107.92
14	2	22	1	3557.39	3354.17	3435.83	3052.27	4253.64	3097.62	2494.76	2462.73	2257.73	2801.43	2597.5	2601.36	3023.81	2683.91	2537.39	2673.91	2590.42	2771.5	2624.17	2642.38	2679.13	2532.5	2495.91	2303.64	3132.5	2810	2672.17	2768.33	3010.87	2822.73
17	2	21	2	2056.84	1847.62	1345.79	1705.71	5270	3840.53	3550.53	3051.5	3088.33	2533.68	2227.5	2146.25	2396.25	2181.67	2198.33	2371.25	2052.63	1932.17	2102.08	1897.5	1966.84	1535.83	2055.91	2073.91	1983.33	1667.92	1546.67	1957.08	2295.42	2111.67
19	2	21	1	1684.58	1393.33	1308.26	1255	3113.64	2383.18	1973.33	1914.09	1952	1709.05	1646.67	1725.56	1742.73	1672.38	1593.91	1647.73	1688.18	1580.87	1668.18	1540.91	1544.35	1587.73	1464.78	1543.48	1712.27	1545.83	1417.39	1682.17	1609.09	1528.18
21	2	21	1	1654.17	1564.17	1449.57	1456.96	3180.43	2624.09	2589.13	2421.25	2212.61	2145.22	1924.58	2271.82	1909.57	1818.75	2011.25	1651.36	1778.75	1897.39	1708.26	1754.58	1720.83	1975.42	1706.36	1725.22	1707	1128	1079.55	1840.83	1675.65	1620
22	2	26	2	2163.04	1715.83	1436.25	1310.83	3696	3677.39	2964.58	3069.13	2843.48	2571.3	2463.64	2383.33	2244.35	2172.61	2062.08	1976.25	2077.5	1815.65	2029.58	1855.65	1873.18	1771.25	1871.67	1878.75	1942.27	1818.7	1588.75	1988.7	1970	1928.33
25	2	20	1	2695	1601.67	1582.5	1725.42	3382.08	2111.25	2122.92	1932.5	1828.7	1679.58	1519.57	1462.92	1477.92	1636.67	1360	1478.75	1539.17	1571.67	1481.25	1576.67	1294.17	1293.04	1437.92	1520.42	1631.67	1383.33	1262.92	1539.58	1354.58	1330.83
29	2	19	1	2023	1462.17	1296.67	1198.18	4447.92	2640	2608.64	2708.33	2127.08	2427.92	2909.17	3090.91	2768.7	2178.18	2026.67	2174.17	2191.43	1923.64	1986.09	1898.7	1904.55	2307.5	2181.74	1985.71	1862.27	1695.91	1379.17	2101.3	2056.09	2138.7
30	2	29	2	1269.17	1060	1075.42	982.917	2414.58	1536.67	1530.87	1367.5	1419.58	1335.42	1399.58	1388.64	1412.17	1332.08	1291.25	1301.74	1245.91	1298.7	1277.14	1226.52	1239.58	1201.67	1205.91	1210	1308.75	1102.5	1062.5	1370.83	1355	1318.64
31	2	25	1	1550	1556.25	1557.5	1578.75	2880.5	2285.24	2115.22	2974.09	2026.82	1725.83	1958.7	1530.87	1551.67	1737.92	1901.25	1673.18	1756.96	1716.52	1724.58	1801.25	1569.58	1765.42	1862.08	1674.58	1352.92	1280	1326.25	1504.58	1637.5	1730.42
33	2	20	1	1180.83	1412.92	1479.17	1353.75	3915.24	2062.92	1645.65	2179.57	1585.83	1464.58	1336.52	1131.25	1045	1102.61	1136.25	1077.83	1226.96	1092.08	1101.25	1121.74	1121.82	953.478	961.818	975.417	2280.42	1400.42	1317.08	1511.67	1321.67	1442.5
35	2	28	1	1472.08	1360	1194.17	1149.58	3453.48	3030.42	2118.75	2021.25	1532.08	1854.58	1743.91	1382.92	1308.33	1392.73	1374.17	1337.92	1335.65	1221.74	1195.22	1163.75	1280.42	1372.92	1173.48	1065.42	1337.08	1103.75	1037.5	1466.25	1234.17	1263.75
38	2	20	1	1239.17	1249.17	1293.91	1214.17	3684.76	2696.52	2315	1766.36	1673.64	1582.92	1424.58	1318.75	1444.17	1298.7	1294.17	1297.5	1159.58	1201.67	1108.26	1190.87	1213.48	1259.58	1007.92	1157.5	1241.67	1117.92	1035	1413.75	1432.5	1442.17
39	2	20	2	1722.5	1346.67	1440	1481.9	2920.48	2224.29	2349.05	1925	1653.64	1478.33	1264.55	1430.91	1309.58	1354.76	1315.71	1260	1308.64	1139.55	1116.67	1198.18	1080	1049.58	1028.33	1091.3	1548.57	1372.08	1309.58	1497.27	1323.75	1316.25
AE				Baseline				Adaptation																				Aftereffect			Referesher
Participant	Group (1=Air/2=Ox)	Age	Sex (1=female; 2 = male)	1	2	3	4	5	6	7	8	9	10	11	12	13	14	15	16	17	18	19	20	21	22	23	24	25	26	27	28	29	30
1	1	22	1	2.14709	5.59212	2.50202	2.53909	3.46183	2.65553	2.61821	7.48526	2.75065	2.82145	2.68634	2.97941	2.80661	2.47409	2.67706	3.05998	2.69305	2.75281	2.79161	2.81135	3.1532	2.50722	2.65684	2.91232	3.15972	3.54967	3.23129	2.71194	6.00144	2.97396
2	1	21	2	3.01989	3.04672	3.19973	2.74324	2.72678	2.44672	2.54053	2.65243	2.95037	2.81097	2.90742	2.8344	2.87885	3.00547	2.28932	2.44204	2.23456	2.63022	2.7328	2.82069	2.81277	2.78578	3.05242	3.00736	3.97043	4.38809	3.10123	3.03257	2.93922	2.74568
6	1	22	1	1.16889	1.6873	2.32955	1.91328	3.03569	3.0236	2.85619	2.45875	2.47859	2.37389	2.31281	2.37944	2.39336	2.36288	2.35328	2.29116	2.31927	2.48295	2.37574	2.28042	2.35252	2.40933	2.47862	2.55968	3.08524	2.29909	2.0505	2.46361	2.43906	2.53521
8	1	24	1	1.56613	1.53921	1.83822	1.89439	2.38584	2.92849	2.37084	2.53982	2.23479	2.62221	2.27741	2.40656	2.43447	2.28408	2.34791	2.40561	2.31382	2.48228	2.38843	2.33932	2.38915	2.33419	2.23153	2.29109	1.62417	1.18495	1.20289	2.8037	2.5338	2.41848
9	1	22	1	1.05403	4.44624	1.10334	1.25798	2.5222	2.2533	2.33818	2.3111	2.29751	2.27352	2.23146	2.31313	2.34736	2.28475	2.28009	2.22236	2.58988	2.26351	2.26785	2.2451	2.35215	2.47588	2.28341	2.24583	1.48599	1.20199	1.12416	2.17263	2.29748	2.32951
11	1	20	2	3.31397	3.67886	2.84755	3.08921	2.68185	2.75207	3.31696	2.8912	3.29212	2.73975	3.10875	2.9425	2.5297	3.09215	2.89324	2.8329	2.71101	2.63385	2.51309	2.8734	2.61917	2.70298	2.7478	2.64365	3.53351	3.20258	3.16244	3.09165	2.98619	2.67809
15	1	22	1	1.93523	5.40451	1.54164	2.43151	3.3856	2.4799	2.77722	2.51993	3.05737	2.4246	2.6945	2.53126	2.58068	2.42903	2.85703	2.86355	2.62037	2.60647	2.43509	2.59715	2.30033	2.40561	2.37396	2.64562	2.83376	2.23469	1.81325	2.56351	2.62988	2.73324
16	1	22	1	0.910751	1.23221	0.991678	1.32504	3.62029	2.46576	2.36219	2.27129	2.23638	2.31411	2.3175	2.34951	2.33055	2.29562	2.26381	2.29267	2.26455	2.27478	2.33929	2.31174	2.29381	2.28324	2.30343	2.41597	1.77725	0.916238	1.05244	2.29104	2.35609	2.36423
18	1	21	2	2.27928	1.99658	3.21625	6.26262	4.7636	2.55556	2.8777	2.66276	2.72569	3.21744	2.94783	2.80762	2.6095	2.84784	2.74678	2.79348	2.56251	2.67098	2.42522	2.61834	2.80692	2.57023	2.68718	2.49033	3.30095	2.96241	2.75654	3.59631	3.29278	3.38358
20	1	21	1	0.71824	0.824798	0.754098	0.746866	2.24017	2.23634	2.30482	2.26771	2.29106	2.17555	2.26455	2.21759	2.15766	2.28711	2.25832	2.32173	2.24868	2.26214	2.26055	2.28839	2.28438	2.27966	2.30376	2.28077	0.815412	0.795865	0.90381	2.29824	2.36355	2.32534
23	1	21	1	1.51097	1.93475	1.78347	1.6938	2.40706	2.72669	3.07338	3.0713	2.7004	3.20128	2.84068	3.1933	3.01614	2.42559	2.71338	2.76884	2.25702	2.57518	2.80561	3.14606	2.50723	3.08708	2.53229	3.33719	2.72813	2.51161	2.68717	2.41999	2.1311	3.00994
24	1	24	1	1.13158	1.01654	1.19238	1.26196	2.42144	2.43072	2.46023	2.37741	2.32991	2.7875	2.84023	2.63957	2.65749	4.20664	2.4674	2.33617	2.70131	2.38097	2.46288	2.7137	2.67083	2.57607	2.60118	2.42577	2.13353	1.78093	1.12115	2.46805	2.38415	2.5153
26	1	21	1	2.58986	1.53422	1.04198	1.07093	2.64626	2.24656	2.36088	2.26687	2.36349	2.23295	2.36479	2.31561	2.27374	2.26497	2.26156	2.23129	2.26818	2.23847	2.27808	2.22115	2.21688	2.27357	2.35883	3.68773	1.40541	1.37203	1.26221	2.45824	2.76856	2.3945
27	1	21	1	1.52257	2.15531	1.98455	1.62138	2.50573	2.24511	2.18563	2.39562	2.55511	2.45818	2.4837	2.44527	2.39383	2.71486	2.54434	2.52356	2.53366	2.5136	2.48821	2.62913	2.41515	2.56351	2.52594	2.6481	2.36394	2.54485	2.53899	2.43928	2.37998	2.58101
28	1	20	1	1.34052	1.28692	1.42912	1.59064	2.87599	2.35709	2.22196	2.28643	2.26213	2.3787	2.24668	2.55698	2.82028	2.60601	2.42179	2.33238	2.39719	2.36335	2.78746	2.59377	3.3394	2.0139	2.47552	2.50421	1.88908	1.93091	1.84951	3.54248	3.12635	3.43344
32	1	22	1	2.51499	2.03858	2.09747	1.96199	2.90906	2.63927	2.85627	2.7809	3.05099	2.73038	2.93544	2.92823	2.62002	2.62073	2.79359	2.68566	2.68961	2.77386	2.53162	2.47715	2.42798	3.17082	2.70393	2.68678	2.57245	1.96483	2.20923	2.68287	2.5714	2.77094
34	1	21	1	3.99161	3.73092	2.66951	3.26444	3.45259	2.81197	4.81953	2.88048	2.64701	2.71546	2.62814	2.75291	2.60895	2.97053	2.96277	2.82805	2.62909	4.21322	2.55939	2.39443	2.61051	4.18295	2.8291	2.66213	3.42366	2.40128	2.81101	2.84279	2.89782	2.56283
36	1	20	1	1.01346	1.59268	1.66764	1.30561	2.43576	2.66987	2.4238	2.37555	2.46946	2.30275	2.4444	2.4096	2.56935	2.40818	2.34854	2.26016	2.29284	2.43518	2.37195	2.30141	2.46899	2.27416	2.3555	2.53479	2.35015	1.77195	2.02706	2.44557	2.5462	2.45816
37	1	20	1	2.9985	2.36564	2.29946	2.81605	2.74506	2.43504	2.82036	2.49967	2.86355	2.67667	2.53328	2.39802	2.54877	4.5504	2.63499	2.87723	3.26541	2.39691	3.16915	2.98092	2.65214	2.59454	3.01355	2.62707	4.21297	3.85376	3.59604	3.01687	2.60662	2.68448
40	1	26	2	2.4796	2.50716	2.18409	2.33199	2.36338	2.34375	3.06267	3.03688	2.35999	2.98805	2.44443	3.38998	3.91561	2.52727	3.6618	3.18032	2.82257	2.50346	2.74732	2.33515	2.77247	2.52562	2.66581	2.38597	2.17503	2.34077	2.52543	2.74768	2.7016	2.53332
3	2	21	1	1.9684	1.51326	2.05063	1.74449	2.3279	2.32926	2.26112	2.23714	2.39867	2.35314	2.35409	2.56282	2.39793	2.28115	2.38568	2.36169	2.48619	2.31846	2.42056	2.27988	2.29393	2.36987	2.32308	2.31864	1.74427	1.90043	2.26408	2.21295	2.38285	2.42561
4	2	22	1	2.74062	2.91488	3.18839	2.50966	2.2883	2.64879	2.47279	2.6831	2.22423	2.61706	2.65059	2.99884	2.63366	2.4923	2.99245	3.10543	2.40266	2.34694	2.6731	2.2395	2.76996	2.29518	2.54163	2.76164	2.89319	2.91837	3.39722	2.47967	2.61685	2.639
5	2	21	2	1.52209	1.96163	1.59417	1.74042	2.78646	2.59091	2.67341	2.47627	2.40871	2.58498	3.43812	2.75546	2.77476	2.53673	2.87616	2.61154	2.65148	3.00195	2.82604	3.49178	3.00812	2.65206	4.79751	2.72952	4.41333	3.44027	2.71822	3.02793	2.90229	3.32756
7	2	22	1	2.02455	2.39298	1.99536	2.35626	2.71668	2.52678	2.75046	2.73556	2.58535	2.83012	2.56917	2.4448	2.62212	2.57888	2.78999	2.62667	2.65484	3.06023	2.59281	2.54235	2.61559	2.33897	2.47232	2.46776	2.24808	1.82418	1.84667	2.57304	2.54497	2.31175
10	2	22	1	4.23837	4.21509	4.0152	3.4551	2.69509	2.96452	3.41841	2.82316	3.02164	2.79569	2.98302	2.81826	2.85542	2.89746	2.97101	3.01715	2.74561	2.7824	2.53942	2.88084	2.77351	2.90052	3.01039	2.76734	4.84426	4.02052	3.23051	2.84887	2.72736	2.83305
12	2	18	2	1.2212	0.996759	0.93006	1.02039	2.29041	2.24441	2.36616	2.40919	2.50387	2.29864	2.34634	2.1933	2.28391	2.27927	2.23303	2.2868	2.18067	2.18887	2.23412	2.25145	2.32249	2.28573	2.3236	2.26312	1.13553	0.968538	1.32269	2.35781	2.22213	2.2989
13	2	21	1	1.45655	1.34146	1.28169	1.30683	2.84401	4.77638	2.89803	2.67023	2.7769	2.6126	2.6455	2.45527	2.88549	2.60864	2.71243	2.52041	2.47971	2.45052	2.66052	2.45942	2.59239	2.45364	2.48052	2.49681	2.46392	2.21874	1.86635	2.87582	2.74864	2.55719
14	2	22	1	0.94227	1.33621	1.01413	1.25796	3.28903	2.31048	2.72473	2.3193	2.50305	2.29546	2.24845	2.11372	2.46303	2.29801	2.2043	2.21088	2.26094	2.17594	2.26656	2.24161	2.24221	2.3227	2.37061	2.18712	0.905097	0.618883	0.674742	2.22661	2.19049	2.13884
17	2	21	2	1.89818	2.0363	14.9808	7.47125	2.93524	2.61055	2.76037	2.82332	2.40479	2.58513	2.85925	2.3151	4.98193	2.60774	2.43533	3.3027	2.40731	2.67198	2.49669	2.69424	2.56509	2.62563	2.49128	2.37067	1.65208	2.12265	2.2922	3.67624	2.72504	2.52362
19	2	21	1	1.6257	2.0656	1.81011	1.65926	2.28354	2.36422	2.28859	2.28952	2.38488	2.40799	2.329	2.19226	2.27712	2.1795	2.35537	2.38603	2.29048	2.26348	2.24783	2.25932	2.3624	2.38235	2.34423	2.41625	1.49768	1.57749	1.19249	2.21889	2.31104	2.36954
21	2	21	1	2.20655	4.72239	2.02911	2.05532	2.72572	2.84208	3.27323	2.9701	3.05071	2.97414	3.24662	3.20185	3.11441	3.11829	3.44626	3.36122	3.09764	3.38486	3.50294	3.18846	3.09262	3.56241	3.25599	3.29724	4.08936	3.09777	3.26254	4.03421	3.58842	3.61825
22	2	26	2	1.81314	1.58339	1.65798	2.13008	4.98191	2.4508	2.31657	2.31346	2.29339	2.29831	2.31048	2.33989	2.2939	2.30028	2.35658	2.36591	2.31569	2.353	2.31551	2.28331	2.40288	2.32158	2.34733	2.30965	2.31752	1.72989	1.58532	2.34817	2.26816	2.36189
25	2	20	1	1.35284	1.96095	1.89886	2.21453	2.49334	3.01519	3.0972	2.66636	2.68053	2.64995	2.69688	4.06593	2.8783	2.58556	2.67613	2.55584	2.906	2.47238	2.47667	2.81838	2.35962	2.83745	2.46351	2.68787	2.27056	2.03021	2.35729	2.90109	2.64107	2.45205
29	2	19	1	4.02175	3.70573	2.44331	3.48552	2.60525	2.31866	2.48703	2.65937	2.5309	3.3025	2.6252	2.61377	2.81441	2.86492	2.78479	2.92563	2.86897	2.42895	2.54016	2.80335	2.4568	2.51876	2.70156	2.68136	3.99515	1.36612	2.59088	2.77744	2.68494	2.77101
30	2	29	2	2.15781	2.46493	2.65156	2.12805	2.40536	2.6068	2.43065	2.42416	2.46019	2.7126	2.60918	2.60645	2.61465	2.72363	2.36164	2.38722	2.42636	2.53462	2.46892	2.67378	2.56097	2.64418	2.64888	2.6733	2.35481	2.80079	2.58778	2.64056	2.36715	2.6119
31	2	25	1	1.73416	1.74925	1.60293	1.17356	2.58039	3.07023	2.62103	2.57008	3.1376	3.04409	2.60819	3.09722	2.82211	2.75328	2.70852	2.71174	2.70644	2.86387	2.55246	2.57613	3.60698	2.7387	2.45006	3.60943	3.22058	2.22901	1.8536	2.55711	2.82772	2.69871
33	2	20	1	3.67949	2.67456	2.54657	2.38277	3.87275	2.9827	3.34866	3.22093	3.18136	2.97744	2.75403	3.50959	2.96653	3.0202	2.77506	2.7737	2.7806	3.06898	2.51044	2.74881	2.87361	2.77669	2.42092	2.69757	3.54575	3.32531	3.08688	2.96244	2.88951	2.99035
35	2	28	1	2.9485	2.29461	2.33097	2.38016	2.75573	2.51446	2.57071	2.31428	2.36891	2.57727	2.41663	2.54735	2.49879	2.56135	2.63076	2.58459	2.89746	2.65277	2.86505	2.65222	2.901	2.73086	2.66601	2.74159	5.78643	3.4783	3.00165	3.73063	2.68692	2.73655
38	2	20	1	2.42194	2.97592	2.58717	2.39105	3.5086	3.22226	3.03949	2.82196	2.93791	3.48489	2.74255	2.62697	3.82494	2.50538	3.12063	3.03172	2.57902	2.74573	2.79452	3.07534	2.45932	3.13186	2.97887	3.18955	4.87633	3.80188	4.48568	3.21248	3.25181	2.69258
39	2	20	1	2.69902	2.55277	1.67162	1.61441	4.29123	2.3918	2.29715	2.40439	2.90891	2.49712	2.67441	2.53138	2.33014	2.55798	2.26246	2.55356	2.46938	2.60643	2.50225	2.71802	2.95525	2.4107	2.65804	2.96302	4.06953	3.07032	3.37392	2.98512	2.86986	2.71072

## Sheet: Sleep Quality Data
Sleep Quality
Participant	Group (1=Air/2=Ox)	Age	Sex (1=female; 2 = male)	Sleep_Q1	Sleep_Q2	Sleep_Q3	Sleep_Q4	Sleep_Q5	Sleep_Q6	Sleep_Q7
1	1	22	1	7	3	7	4	7	0	0
2	1	21	2	9	0	7	6	5	0	2
6	1	22	1	8	2	9	2	3	0	0
8	1	24	1	5	0	11	7	2	0	0
9	1	22	1	8	6	8	3	0	0	1
11	1	20	2	8	0	8	4	3	0	0
15	1	22	1	7	3	8	3	6	0	0
16	1	22	1	8	1	9	2	1	0	2
18	1	21	2	5	9	3	5	4	0	0
20	1	21	1	9	2	10	2	3	0	1
23	1	21	1	6	0	8	5	3	0	0
24	1	24	2	7	1	7	8	5	0	0
26	1	21	1	7	0	11	4	5	0	0
27	1	21	1	4	7	9	7	3	0	0
28	1	20	1	7	1	9	2	1	0	0
32	1	22	1	7	8	8	2	2	0	0
34	1	21	1	8	9	4	2	6	0	0
36	1	20	1	7	5	9	0	4	0	0
37	1	20	1	7	0	8	7	4	0	0
40	1	26	2	8	2	6	5	5	0	0
3	2	21	1	5	7	10	9	6	0	0
4	2	22	1	8	2	9	7	2	1	1
5	2	21	2	8	4	8	3	2	0	0
7	2	22	1	6	8	9	8	2	0	0
10	2	22	1	9	1	8	5	2	0	5
12	2	18	2	8	1	6	5	3	0	0
13	2	21	1	5	0	8	6	3	0	0
14	2	22	1	8	0	5	0	3	0	0
17	2	21	2	7	5	8	0	0	0	0
19	2	21	1	7	1	7	2	2	0	0
21	2	21	1	7	7	7	4	6	0	0
22	2	26	2	8	0	9	11	3	0	0
25	2	20	1	8	1	8	5	3	0	0
29	2	19	1	8	2	9	0	3	0	0
30	2	29	2	7	2	8	6	5	0	0
31	2	25	1	7	3	7	8	2	0	0
33	2	20	1	6	7	5	7	7	0	0
35	2	28	1	8	2	7	8	6	0	0
38	2	20	1	7	0	7	3	6	0	0
39	2	20	2	8	2	7	4	3	0	0

## Sheet: Oxygenation Data
Oxygenation
Participant	Group (1=Air/2=Ox)	Age	Sex (1=female; 2 = male)	Baseline	Adaptation	After-Effekt	Refresher
1	1	22	1	99	99	99	99
2	1	21	2	98	98	97	98
6	1	22	1	98	99	99	98
8	1	24	1	99	99	98	99
9	1	22	1	99	98	99	99
11	1	20	2	96	96	98	96
15	1	22	1	99	99	98	99
16	1	22	1	99	99	97	99
18	1	21	2	97	98	98	97
20	1	21	1	99	99	98	99
23	1	21	1	99	99	99	99
24	1	24	2	99	99	99	99
26	1	21	1	99	99	99	99
27	1	21	1	98	98	98	98
28	1	20	1	99	99	99	99
32	1	22	1	99	99	99	99
34	1	21	1	98	99	98	98
36	1	20	1	99	98	98	99
37	1	20	1	98	98	97	98
40	1	26	2	98	98	98	99
3	2	21	1	98	99	98	98
4	2	22	1	98	99	97	98
5	2	21	2	97	99	98	97
7	2	22	1	99	99	98	99
10	2	22	1	99	99	99	99
12	2	18	2	97	98	97	97
13	2	21	1	99	99	98	99
14	2	22	1	98	99	98	98
17	2	21	2	98	99	99	98
19	2	21	1	99	99	99	99
21	2	21	1	99	99	99	99
22	2	26	2	99	99	99	99
25	2	20	1	99	99	99	99
29	2	19	1	98	99	98	98
30	2	29	2	98	99	98	98
31	2	25	1	99	99	99	99
33	2	20	1	97	99	96	96
35	2	28	1	98	99	98	98
38	2	20	1	98	99	98	98
39	2	20	2	99	99	99	99

## Sheet:  Room Air Data
Room air
Participant	Group (1=Air/2=Ox)	Age	Sex (1=female; 2 = male)	Pre-test	test	post_test
1	1	22	1	20.7	20.8	20.8
2	1	21	2	20.6	20.6	20.5
6	1	22	1	20.6	20.6	20.6
8	1	24	1	20.8	20.8	20.9
9	1	22	1	20.7	20.6	20.6
11	1	20	2	20.6	20.5	20.6
15	1	22	1	20.6	20.7	20.7
16	1	22	1	20.8	20.6	20.6
18	1	21	2	20.8	20.7	20.5
20	1	21	1	20.7	20.6	20.6
23	1	21	1	20.7	20.6	20.6
24	1	24	2	20.6	20.7	20.6
26	1	21	1	20.7	20.7	20.6
27	1	21	1	20.7	20.7	20.8
28	1	20	1	20.7	20.8	20.8
32	1	22	1	20.5	20.6	20.6
34	1	21	1	20.8	20.7	20.7
36	1	20	1	20.5	20.6	20.7
37	1	20	1	20.6	20.6	20.6
40	1	26	2	20.6	20.5	20.6
3	2	21	1	20.6	20.5	20.6
4	2	22	1	20.5	20.6	20.6
5	2	21	2	20.5	20.6	20.5
7	2	22	1	20.5	20.5	20.6
10	2	22	1	20.5	20.5	20.6
12	2	18	2	20.5	20.5	20.5
13	2	21	1	20.5	20.5	20.5
14	2	22	1	20.4	20.5	20.5
17	2	21	2	20.5	20.5	20.5
19	2	21	1	20.6	20.6	20.7
21	2	21	1	20.5	20.5	20.5
22	2	26	2	20.5	20.5	20.5
25	2	20	1	20.5	20.5	20.5
29	2	19	1	20.5	20.5	20.5
30	2	29	2	20.6	20.6	20.6
31	2	25	1	20.5	20.5	20.5
33	2	20	1	20.6	20.6	20.5
35	2	28	1	20.5	20.6	20.5
38	2	20	1	20.5	20.6	20.6
39	2	20	2	20.6	20.6	20.6

## Sheet: NASA TLX Data
NASA TLX
Participant	Group (1=Air/2=Ox)	Age	Sex (1=female; 2 = male)	TaskLoad_Q1	TaskLoad_Q2	TaskLoad_Q3	TaskLoad_Q4	TaskLoad_Q5	TaskLoad_Q6	TaskLoad_SumScore
1	1	22	1	13	5	13	8	15	15	69
2	1	21	2	9.5	0.5	0.5	9.5	13.5	15.5	49
6	1	22	1	13.5	13.5	11.5	4.5	15.5	14.5	73
8	1	24	1	3	0	2	5	4	1.5	15.5
9	1	22	1	2.5	0.5	4.5	6.5	1.5	0.5	16
11	1	20	2	8.5	0.5	3.5	10.5	13.5	10.5	47
15	1	22	1	3.5	1.5	14.5	7.5	13.5	3.5	44
16	1	22	1	7.5	2.5	2.5	10.5	12.5	7.5	43
18	1	21	2	7.5	3.5	9.5	3.5	5.5	1.5	31
20	1	21	1	12	4	7	2	17	2	44
23	1	21	1	15.5	3.5	11.5	7.5	11.5	0.5	50
24	1	24	2	6.5	5.5	2.5	8.5	11.5	2.5	37
26	1	21	1	13.5	13.5	9.5	5.5	13.5	3.5	59
27	1	21	1	13.5	17.5	8.5	15.5	15.5	4.5	75
28	1	20	1	4.5	0.5	4.5	5.5	3.5	1.5	20
32	1	22	1	0.5	3.5	11.5	11.5	10.5	12.5	50
34	1	21	1	3	0	3	11	11	1	29
36	1	20	1	5.5	2.5	12.5	6.5	9.5	1.5	38
37	1	20	1	2.5	0.5	3.5	2.5	4.5	0.5	14
40	1	26	2	2	2	5	5	10	3	27
3	2	21	1	2	12	12	7	4	3	40
4	2	22	1	5	12	15	14	12	1	59
5	2	21	2	0.5	0.5	3.5	3.5	7.5	0.5	16
7	2	22	1	7.5	7.5	8.5	6.5	14.5	3.5	48
10	2	22	1	5.5	1.5	4.5	2.5	2.5	2.5	19
12	2	18	2	3.5	2.5	5.5	4.5	3.5	2.5	22
13	2	21	1	11.5	0.5	4.5	4.5	6.5	2.5	30
14	2	22	1	1.5	2.5	2.5	6.5	5.5	0.5	19
17	2	21	2	0	0.5	3.5	4.5	1.5	0.5	10.5
19	2	21	1	7.5	2.5	8.5	4.5	10.5	1.5	35
21	2	21	1	6.5	2.5	1.5	7.5	3.5	4.5	26
22	2	26	2	10.5	13.5	8.5	6.5	5.5	1.5	46
25	2	20	1	13.5	5.5	12.5	14.5	12.5	2.5	61
29	2	19	1	3.5	0.5	10	2.5	10	0.5	27
30	2	29	2	7.8	11.5	12.5	12.5	9.5	6	59.8
31	2	25	1	3.5	5.5	10.5	8.5	10.5	10.5	49
33	2	20	1	16.5	4.5	12.5	10.5	16.5	10.5	71
35	2	28	1	5.5	12.5	16.5	10.5	6.5	6.5	58
38	2	20	1	13	20	12	5	12	4	66
39	2	20	2	2.5	5.5	9.5	15.5	9.5	4.5	47
